# Supplementary material for: A unifying modelling of multiple land degradation pathways in Europe
Source: Nat Commun. 2024 May 8;15:3862. doi: 10.1038/s41467-024-48252-x (PMC11079025; doi:10.1038/s41467-024-48252-x)
Supplement: Supplementary file 4 — Source Data [file 41467_2024_48252_MOESM4_ESM.xlsx]

## Sheet: Figure 1
	Water erosion						Wind erosion						Soil organic carbon (SOC) loss
	Countries		Area (%) *				Countries		Area (%) *				Countries		Area (%) *			* according to Figure 1 and its explanatory notes
	Number	Name	Non-critical	Critical			Number	Name	Non-critical	Critical			Number	Name	Non-critical	Critical
	1	Norway	88.31	11.69			1	Norway	98.13	1.87			1	Norway	80.42	19.58
	2	Finland	99.91	0.09			2	Finland	98.42	1.58			2	Finland	87.88	12.12
	3	Sweden	99.44	0.56			3	Sweden	92.92	7.08			3	Sweden	80.52	19.48
	4	United Kingdom	97.11	2.89			4	United Kingdom	93.17	6.83			4	United Kingdom	94.11	5.89
	5	Estonia	99.95	0.05			5	Estonia	97.52	2.48			5	Estonia	87.91	12.09
	6	Latvia	99.81	0.19			6	Latvia	99.34	0.66			6	Latvia	92.06	7.94
	7	Denmark	99.11	0.89			7	Denmark	75.26	24.74			7	Denmark	94.12	5.88
	8	Lithuania	99.93	0.07			8	Lithuania	99.87	0.13			8	Lithuania	97.86	2.14
	9	Ireland	96.98	3.02			9	Ireland	98.59	1.41			9	Ireland	96.42	3.58
	10	Poland	98.16	1.84			10	Poland	99.37	0.63			10	Poland	95.09	4.91
	11	Germany	97.16	2.84			11	Germany	99.25	0.75			11	Germany	88.54	11.46
	12	Netherlands	99.88	0.12			12	Netherlands	90.25	9.75			12	Netherlands	88.6	11.4
	13	Belgium	98.48	1.52			13	Belgium	98.36	1.64			13	Belgium	86.13	13.87
	14	France	88.65	11.35			14	France	97.34	2.66			14	France	94.57	5.43
	15	Czechia	89.12	10.88			15	Czechia	99.98	0.02			15	Czechia	88.35	11.65
	16	Luxembourg	86.42	13.58			16	Luxembourg	99.93	0.07			16	Luxembourg	88.62	11.38
	17	Slovakia	87.61	12.39			17	Slovakia	99.98	0.02			17	Slovakia	89.78	10.22
	18	Romania	79.93	20.07			18	Romania	95.55	4.45			18	Romania	93.44	6.56
	19	Hungary	92.59	7.41			19	Hungary	99.6	0.4			19	Hungary	93.93	6.07
	20	Austria	76.35	23.65			20	Austria	100	0			20	Austria	88.52	11.48
	21	Switzerland	69.99	30.01			21	Switzerland	100	0			21	Switzerland	85.69	14.31
	22	Liechtenstein	92.41	7.59			22	Liechtenstein	100	0			22	Liechtenstein	53.79	46.21
	23	Italy	50.45	49.55			23	Italy	95.77	4.23			23	Italy	94.3	5.7
	24	Slovenia	65.15	34.85			24	Slovenia	100	0			24	Slovenia	87.72	12.28
	25	Croatia	75.85	24.15			25	Croatia	99.9	0.1			25	Croatia	95.15	4.85
	26	Serbia	80.57	19.43			26	Serbia	100	0			26	Serbia	98.45	1.55
	27	Bulgaria	68.72	31.28			27	Bulgaria	92.28	7.72			27	Bulgaria	98.78	1.22
	28	Bosnia and Herzegovina	55.78	44.22			28	Bosnia and Herzegovina	100	0			28	Bosnia and Herzegovina	95.79	4.21
	29	Spain	72.69	27.31			29	Spain	82.98	17.02			29	Spain	97.41	2.59
	30	San Marino	22.39	77.61			30	San Marino	100	0			30	San Marino	99	1
	31	Montenegro	41.37	58.63			31	Montenegro	100	0			31	Montenegro	97.62	2.38
	32	Kosovo	44.35	55.65			32	Kosovo	100	0			32	Kosovo	97.42	2.58
	33	Monaco	100	0			33	Monaco	100	0			33	Monaco	66.67	33.33
	34	Portugal	85.02	14.98			34	Portugal	98.66	1.34			34	Portugal	92.94	7.06
	35	Albania	34.74	65.26			35	Albania	100	0			35	Albania	98.71	1.29
	36	Macedonia	68.69	31.31			36	Macedonia	100	0			36	Macedonia	98.49	1.51
	37	Greece	64.92	35.08			37	Greece	96.27	3.73			37	Greece	96.35	3.65
	38	Andorra	33.33	66.67			38	Andorra	100	0			38	Andorra	100	0
	39	Cyprus	86.49	13.51			39	Cyprus	73.44	26.56			39	Cyprus	95.04	4.96
	40	Malta	44.03	55.97			40	Malta	47.75	52.25			40	Malta	85.58	14.42
	Soil salinization						Soil acidification						Soil compaction
	Countries		Area (%) *				Countries		Area (%) *				Countries		Area (%) *
	Number	Name	Non-critical	Critical			Number	Name	Non-critical	Critical			Number	Name	Non-critical	Critical
	1	Norway	100	0			1	Norway	99.83	0.17			1	Norway	100	0
	2	Finland	100	0			2	Finland	32.1	67.9			2	Finland	68.9	31.1
	3	Sweden	100	0			3	Sweden	52.98	47.02			3	Sweden	99.98	0.02
	4	United Kingdom	100	0			4	United Kingdom	88.29	11.71			4	United Kingdom	78.55	21.45
	5	Estonia	100	0			5	Estonia	95.09	4.91			5	Estonia	34.94	65.06
	6	Latvia	100	0			6	Latvia	96.27	3.73			6	Latvia	39.64	60.36
	7	Denmark	100	0			7	Denmark	88.15	11.85			7	Denmark	86.55	13.45
	8	Lithuania	100	0			8	Lithuania	96.82	3.18			8	Lithuania	56.77	43.23
	9	Ireland	100	0			9	Ireland	89.89	10.11			9	Ireland	94.28	5.72
	10	Poland	100	0			10	Poland	84.2	15.8			10	Poland	79.13	20.87
	11	Germany	100	0			11	Germany	86.81	13.19			11	Germany	93.24	6.76
	12	Netherlands	100	0			12	Netherlands	84.11	15.89			12	Netherlands	48.71	51.29
	13	Belgium	100	0			13	Belgium	91.74	8.26			13	Belgium	65.55	34.45
	14	France	98.62	1.38			14	France	95.55	4.45			14	France	96.82	3.18
	15	Czechia	99.87	0.13			15	Czechia	90.05	9.95			15	Czechia	97.99	2.01
	16	Luxembourg	100	0			16	Luxembourg	92.41	7.59			16	Luxembourg	79.21	20.79
	17	Slovakia	97.69	2.31			17	Slovakia	94.8	5.2			17	Slovakia	98.48	1.52
	18	Romania	96.19	3.81			18	Romania	98.46	1.54			18	Romania	60.11	39.89
	19	Hungary	91.47	8.53			19	Hungary	99.81	0.19			19	Hungary	72.42	27.58
	20	Austria	98.95	1.05			20	Austria	85	15			20	Austria	86.54	13.46
	21	Switzerland	100	0			21	Switzerland	99.96	0.04			21	Switzerland	99.98	0.02
	22	Liechtenstein	100	0			22	Liechtenstein	100	0			22	Liechtenstein	100	0
	23	Italy	98.99	1.01			23	Italy	99.9	0.1			23	Italy	93.11	6.89
	24	Slovenia	99.68	0.32			24	Slovenia	92.32	7.68			24	Slovenia	91.57	8.43
	25	Croatia	100	0			25	Croatia	99.97	0.03			25	Croatia	99.94	0.06
	26	Serbia	99.99	0.01			26	Serbia	100	0			26	Serbia	99.94	0.06
	27	Bulgaria	98.58	1.42			27	Bulgaria	99.66	0.34			27	Bulgaria	85.19	14.81
	28	Bosnia and Herzegovina	100	0			28	Bosnia and Herzegovina	100	0			28	Bosnia and Herzegovina	100	0
	29	Spain	98.71	1.29			29	Spain	96.2	3.8			29	Spain	91.44	8.56
	30	San Marino	100	0			30	San Marino	100	0			30	San Marino	100	0
	31	Montenegro	100	0			31	Montenegro	100	0			31	Montenegro	100	0
	32	Kosovo	100	0			32	Kosovo	100	0			32	Kosovo	100	0
	33	Monaco	100	0			33	Monaco	100	0			33	Monaco	100	0
	34	Portugal	96.71	3.29			34	Portugal	82.56	17.44			34	Portugal	92.84	7.16
	35	Albania	100	0			35	Albania	100	0			35	Albania	99.98	0.02
	36	Macedonia	100	0			36	Macedonia	100	0			36	Macedonia	99.96	0.04
	37	Greece	98.06	1.94			37	Greece	100	0			37	Greece	81.33	18.67
	38	Andorra	100	0			38	Andorra	100	0			38	Andorra	100	0
	39	Cyprus	97.94	2.06			39	Cyprus	100	0			39	Cyprus	97.97	2.03
	40	Malta	100	0			40	Malta	100	0			40	Malta	100	0
	Soil nutrient imbalances						Soil pollution via pesticides						Soil pollution via heavy metals
	Countries		Area (%) *				Countries		Area (%) *				Countries		Area (%) *
	Number	Name	Non-critical	Critical			Number	Name	Non-critical	Critical			Number	Name	Non-critical	Critical
	1	Norway	75.91	24.09			1	Norway	72.47	27.53			1	Norway	100	0
	2	Finland	88.64	11.36			2	Finland	99.88	0.12			2	Finland	99.99	0.01
	3	Sweden	47.07	52.93			3	Sweden	100	0			3	Sweden	99.97	0.03
	4	United Kingdom	24.64	75.36			4	United Kingdom	41.5	58.5			4	United Kingdom	67.36	32.64
	5	Estonia	41.18	58.82			5	Estonia	99.69	0.31			5	Estonia	100	0
	6	Latvia	17.42	82.58			6	Latvia	99.69	0.31			6	Latvia	100	0
	7	Denmark	42.24	57.76			7	Denmark	100	0			7	Denmark	99.95	0.05
	8	Lithuania	36.94	63.06			8	Lithuania	98.51	1.49			8	Lithuania	97.8	2.2
	9	Ireland	36.46	63.54			9	Ireland	86.34	13.66			9	Ireland	65.18	34.82
	10	Poland	79.51	20.49			10	Poland	8.1	91.9			10	Poland	99.54	0.46
	11	Germany	36.23	63.77			11	Germany	99.39	0.61			11	Germany	75.2	24.8
	12	Netherlands	15.75	84.25			12	Netherlands	11.04	88.96			12	Netherlands	86.26	13.74
	13	Belgium	34.22	65.78			13	Belgium	6.36	93.64			13	Belgium	91.09	8.91
	14	France	54.19	45.81			14	France	35.04	64.96			14	France	37.35	62.65
	15	Czechia	72.59	27.41			15	Czechia	3.4	96.6			15	Czechia	69.73	30.27
	16	Luxembourg	57.96	42.04			16	Luxembourg	96.56	3.44			16	Luxembourg	24.16	75.84
	17	Slovakia	60.98	39.02			17	Slovakia	99.11	0.89			17	Slovakia	87.84	12.16
	18	Romania	49.84	50.16			18	Romania	95.14	4.86			18	Romania	98.49	1.51
	19	Hungary	51.82	48.18			19	Hungary	37.95	62.05			19	Hungary	99.6	0.4
	20	Austria	53.7	46.3			20	Austria	98.98	1.02			20	Austria	53.07	46.93
	21	Switzerland	65.04	34.96			21	Switzerland	14.55	85.45			21	Switzerland	98.82	1.18
	22	Liechtenstein	46.9	53.1			22	Liechtenstein	0	100			22	Liechtenstein	100	0
	23	Italy	80.22	19.78			23	Italy	12.05	87.95			23	Italy	39.38	60.62
	24	Slovenia	88.37	11.63			24	Slovenia	99.63	0.37			24	Slovenia	42.14	57.86
	25	Croatia	94.29	5.71			25	Croatia	98.26	1.74			25	Croatia	99.74	0.26
	26	Serbia	95.66	4.34			26	Serbia	3.5	96.5			26	Serbia	99.99	0.01
	27	Bulgaria	40.93	59.07			27	Bulgaria	97.49	2.51			27	Bulgaria	92.57	7.43
	28	Bosnia and Herzegovina	82.57	17.43			28	Bosnia and Herzegovina	6.27	93.73			28	Bosnia and Herzegovina	100	0
	29	Spain	91.91	8.09			29	Spain	14.11	85.89			29	Spain	57.22	42.78
	30	San Marino	100	0			30	San Marino	0	100			30	San Marino	89.55	10.45
	31	Montenegro	98.42	1.58			31	Montenegro	97.45	2.55			31	Montenegro	100	0
	32	Kosovo	97.32	2.68			32	Kosovo	2.7	97.3			32	Kosovo	100	0
	33	Monaco	100	0			33	Monaco	100	0			33	Monaco	66.67	33.33
	34	Portugal	96.62	3.38			34	Portugal	14.75	85.25			34	Portugal	70.65	29.35
	35	Albania	89.98	10.02			35	Albania	8.55	91.45			35	Albania	99.98	0.02
	36	Macedonia	88.63	11.37			36	Macedonia	98.01	1.99			36	Macedonia	99.99	0.01
	37	Greece	90.87	9.13			37	Greece	33.2	66.8			37	Greece	42.45	57.55
	38	Andorra	100	0			38	Andorra	100	0			38	Andorra	11.11	88.89
	39	Cyprus	95.74	4.26			39	Cyprus	25.29	74.71			39	Cyprus	100	0
	40	Malta	99.22	0.78			40	Malta	100	0			40	Malta	100	0
	Vegetation degradation						Groundwater decline						Aridity
	Countries		Area (%) *				Countries		Area (%) *				Countries		Area (%) *
	Number	Name	Non-critical	Critical			Number	Name	Non-critical	Critical			Number	Name	Non-critical	Critical
	1	Norway	86.79	13.21			1	Norway	99.55	0.45			1	Norway	99.99	0.01
	2	Finland	98.34	1.66			2	Finland	99.89	0.11			2	Finland	100	0
	3	Sweden	95.96	4.04			3	Sweden	99.99	0.01			3	Sweden	99.89	0.11
	4	United Kingdom	88.65	11.35			4	United Kingdom	99.97	0.03			4	United Kingdom	99.81	0.19
	5	Estonia	97.43	2.57			5	Estonia	100	0			5	Estonia	100	0
	6	Latvia	96.5	3.5			6	Latvia	100	0			6	Latvia	100	0
	7	Denmark	95.77	4.23			7	Denmark	99.98	0.02			7	Denmark	99.96	0.04
	8	Lithuania	94.65	5.35			8	Lithuania	100	0			8	Lithuania	100	0
	9	Ireland	82.64	17.36			9	Ireland	99.98	0.02			9	Ireland	100	0
	10	Poland	99.72	0.28			10	Poland	99.97	0.03			10	Poland	97.78	2.22
	11	Germany	98.85	1.15			11	Germany	99.99	0.01			11	Germany	99.2	0.8
	12	Netherlands	98.01	1.99			12	Netherlands	98.02	1.98			12	Netherlands	100	0
	13	Belgium	95.07	4.93			13	Belgium	99.98	0.02			13	Belgium	100	0
	14	France	97.15	2.85			14	France	97.86	2.14			14	France	97.55	2.45
	15	Czechia	99.94	0.06			15	Czechia	99.94	0.06			15	Czechia	93.23	6.77
	16	Luxembourg	66.8	33.2			16	Luxembourg	100	0			16	Luxembourg	100	0
	17	Slovakia	99.05	0.95			17	Slovakia	99.81	0.19			17	Slovakia	79.56	20.44
	18	Romania	98.81	1.19			18	Romania	92.14	7.86			18	Romania	48.55	51.45
	19	Hungary	99.45	0.55			19	Hungary	99.9	0.1			19	Hungary	39.11	60.89
	20	Austria	99.49	0.51			20	Austria	99.85	0.15			20	Austria	88.23	11.77
	21	Switzerland	97.81	2.19			21	Switzerland	99.85	0.15			21	Switzerland	99.99	0.01
	22	Liechtenstein	100	0			22	Liechtenstein	100	0			22	Liechtenstein	100	0
	23	Italy	97.96	2.04			23	Italy	96.04	3.96			23	Italy	62.45	37.55
	24	Slovenia	99.52	0.48			24	Slovenia	99.68	0.32			24	Slovenia	100	0
	25	Croatia	98.53	1.47			25	Croatia	99.69	0.31			25	Croatia	99.85	0.15
	26	Serbia	99.71	0.29			26	Serbia	99.27	0.73			26	Serbia	59.79	40.21
	27	Bulgaria	99.57	0.43			27	Bulgaria	94.38	5.62			27	Bulgaria	26.01	73.99
	28	Bosnia and Herzegovina	99.47	0.53			28	Bosnia and Herzegovina	99.7	0.3			28	Bosnia and Herzegovina	100	0
	29	Spain	94.67	5.33			29	Spain	82.75	17.25			29	Spain	14.24	85.76
	30	San Marino	100	0			30	San Marino	100	0			30	San Marino	100	0
	31	Montenegro	98.31	1.69			31	Montenegro	99.85	0.15			31	Montenegro	100	0
	32	Kosovo	98.74	1.26			32	Kosovo	99.78	0.22			32	Kosovo	68.52	31.48
	33	Monaco	100	0			33	Monaco	100	0			33	Monaco	100	0
	34	Portugal	98.16	1.84			34	Portugal	95.64	4.36			34	Portugal	38.03	61.97
	35	Albania	98.76	1.24			35	Albania	99.73	0.27			35	Albania	96.28	3.72
	36	Macedonia	99.18	0.82			36	Macedonia	99.6	0.4			36	Macedonia	32.14	67.86
	37	Greece	98.43	1.57			37	Greece	92.81	7.19			37	Greece	25.95	74.05
	38	Andorra	100	0			38	Andorra	100	0			38	Andorra	100	0
	39	Cyprus	98.68	1.32			39	Cyprus	88.55	11.45			39	Cyprus	3.14	96.86
	40	Malta	99.69	0.31			40	Malta	77.67	22.33			40	Malta	3.26	96.74

## Sheet: Figure 2
	LMI (agricultural areas)				LMI (arable areas)
	LMI histogram (classes) *	f (%) *			LMI histogram (classes) *	f (%) *		* according to Figure 2 and its explanatory notes
	0	6.23725			0	6.11811
	1	26.7097			1	26.3374
	2	34.53			2	34.0873
	3	22.4159			3	22.3006
	4	7.90105			4	8.64779
	5	1.69764			5	1.8504
	6	0.374314			6	0.458586
	7	0.10819			7	0.159227
	8	0.0235997			8	0.0369802
	9	0.00223911			9	0.00349473
	10	0.000127222			10	0.000182731

## Sheet: Figure 3
	LMI class 1 (agricultural areas)					LMI class 2 (agricultural areas)					LMI class 3 (agricultural areas)
	Process combinations *	Area (km2) *	Area (%) *			Process combinations *	Area (km2) *	Area (%) *			Process combinations *	Area (km2) *	Area (%) *
	I	166498	8.47			I	112828	5.74			I	57540.8	2.93
	II	146327	7.45			II	80117.2	4.08			II	47876	2.44
	III	66348.5	3.38			III	77420	3.94			III	41335.2	2.1
	IV	37689	1.92			IV	65757	3.35			IV	33247.8	1.69
	V	36612	1.86			V	45293.5	2.3			V	22270.5	1.13
	VI	32863.2	1.67			VI	32563	1.66			VI	14507.8	0.74
	VII	13458.5	0.68			VII	31220.5	1.59			VII	13565.5	0.69
	VIII	13310.5	0.68			VIII	27823.8	1.42			VIII	13346.2	0.68
	IX	5629.5	0.29			IX	24970.5	1.27			IX	11299.5	0.58
	X	4341.5	0.22			X	21942	1.12			X	9147.75	0.47
	XI	1057.5	0.05			XI	14073.2	0.72			XI	8975.25	0.46
	XII	728	0.04			XII	13553.2	0.69			XII	8490.75	0.43
	LMI class 4 (agricultural areas)					LMI class 5 (agricultural areas)
	Process combinations *	Area (km2) *	Area (%) *			Process combinations *	Area (km2) *	Area (%) *			* according to Figure 3 and its explanatory notes
	I	16869	0.86			I	3708.25	0.19
	II	15185.5	0.77			II	2125.5	0.11
	III	8029.5	0.41			III	1843.5	0.09
	IV	7779.25	0.4			IV	1406.5	0.07
	V	6323	0.32			V	1309.5	0.07
	VI	4800.75	0.24			VI	1241.5	0.06
	VII	4661.75	0.24			VII	1160.5	0.06
	VIII	4449.75	0.23			VIII	1074.75	0.05
	IX	4176.5	0.21			IX	849	0.04
	X	3843.5	0.2			X	813	0.04
	XI	3327.5	0.17			XI	616.75	0.03
	XII	2657.5	0.14			XII	605	0.03

## Sheet: Figure 4
	LMI class 1 (arable areas)					LMI class 2 (arable areas)					LMI class 3 (arable areas)
	Process combinations *	Area (km2) *	Area (%) *			Process combinations *	Area (km2) *	Area (%) *			Process combinations *	Area (km2) *	Area (%) *
	I	97515.5	8.91			I	79238.2	7.24			I	35685.5	3.26042
	II	96139.5	8.78			II	43377.2	3.96			II	22981	2.09967
	III	23135.8	2.11			III	38298.2	3.5			III	22056.2	2.01518
	IV	20738.5	1.89			IV	25490	2.33			IV	15843.8	1.44757
	V	17014.5	1.55			V	24814	2.27			V	11834	1.08122
	VI	12162.8	1.11			VI	24159.2	2.21			VI	11624	1.06203
	VII	7792.75	0.71			VII	17780.8	1.62			VII	9505.75	0.868497
	VIII	7388.25	0.68			VIII	16822.2	1.54			VIII	8662.5	0.791453
	IX	4303.75	0.39			IX	13742.5	1.26			IX	7241	0.661577
	X	1346.5	0.12			X	12204.2	1.12			X	6543.75	0.597873
	XI	364.75	0.03			XI	9763.75	0.89			XI	6074.75	0.555022
	XII	361.5	0.03			XII	8937.25	0.82			XII	5179.25	0.473205
	LMI class 4 (arable areas)					LMI class 5 (arable areas)
	Process combinations *	Area (km2) *	Area (%) *			Process combinations *	Area (km2) *	Area (%) *			* according to Figure 4 and its explanatory notes
	I	11056	1.01			I	1860.25	0.17
	II	10756	0.98			II	1561.75	0.14
	III	6549.5	0.6			III	1296	0.12
	IV	5575.25	0.51			IV	958.25	0.09
	V	3773	0.34			V	939.5	0.09
	VI	3027.5	0.28			VI	884	0.08
	VII	2697.5	0.25			VII	838.25	0.08
	VIII	2676.25	0.24			VIII	781.25	0.07
	IX	2410.75	0.22			IX	503.25	0.05
	X	2259.75	0.21			X	440	0.04
	XI	2023.25	0.18			XI	395	0.04
	XII	1725.5	0.16			XII	372	0.03

## Sheet: Supplementary Figure 2
	LMI (agricultural areas)				LMI (arable areas)
	LMI histogram (classes) *	f (%) *			LMI histogram (classes) *	f (%) *		* according to Supplementary Figure 2 and its explanatory notes
	0	7.37512			0	6.4734
	1	27.3467			1	26.5328
	2	34.4461			2	34.5453
	3	21.3747			3	21.7405
	4	7.39802			4	8.30334
	5	1.58521			5	1.7744
	6	0.349295			6	0.439429
	7	0.100724			7	0.152075
	8	0.0219686			8	0.035314
	9	0.00208435			9	0.00333727
	10	0.000118429			10	0.000174498

## Sheet: Supplementary Figure 3
	LMI class 1 (agricultural areas)					LMI class 2 (agricultural areas)					LMI class 3 (agricultural areas)
	Process combinations *	Area (km2) *	Area (%) *			Process combinations *	Area (km2) *	Area (%) *			Process combinations *	Area (km2) *	Area (%) *
	I	178591	8.51			I	118716	5.66			I	57562.5	2.74
	II	169387	8.07			II	96318.2	4.59			II	47876	2.28
	III	66416.8	3.16			III	77445	3.69			III	41347.8	1.97
	IV	42592.5	2.03			IV	65783.2	3.13			IV	36211	1.73
	V	36868.2	1.76			V	45392.2	2.16			V	22273.5	1.06
	VI	33134	1.58			VI	40953.5	1.95			VI	14949	0.71
	VII	22074.8	1.05			VII	32616.5	1.55			VII	13993.2	0.67
	VIII	14978.5	0.71			VIII	31808	1.52			VIII	13566.2	0.65
	IX	5754.25	0.27			IX	27825.8	1.33			IX	11586.8	0.55
	X	5549.25	0.26			X	24972.2	1.19			X	11307.5	0.54
	XI	1176	0.06			XI	14073.2	0.67			XI	9386.75	0.45
	XII	756.5	0.04			XII	13947.8	0.66			XII	9296.5	0.44
	LMI class 4 (agricultural areas)					LMI class 5 (agricultural areas)
	Process combinations *	Area (km2) *	Area (%) *			Process combinations *	Area (km2) *	Area (%) *			* according to Supplementary Figure 3 and its explanatory notes
	I	16869	0.8			I	3708.25	0.18
	II	15192.2	0.72			II	2125.5	0.1
	III	8029.75	0.38			III	1843.5	0.09
	IV	7779.25	0.37			IV	1406.5	0.07
	V	6323	0.3			V	1309.5	0.06
	VI	4817.25	0.23			VI	1241.5	0.06
	VII	4669.5	0.22			VII	1162.5	0.06
	VIII	4450	0.21			VIII	1075.25	0.05
	IX	4176.5	0.2			IX	849	0.04
	X	3955.5	0.19			X	817.75	0.04
	XI	3330.75	0.16			XI	616.75	0.03
	XII	2658	0.13			XII	605.5	0.03

## Sheet: Supplementary Figure 4
	LMI class 1 (arable areas)					LMI class 2 (arable areas)					LMI class 3 (arable areas)
	Process combinations *	Area (km2) *	Area (%) *			Process combinations *	Area (km2) *	Area (%) *			Process combinations *	Area (km2) *	Area (%) *
	I	107032	9.36			I	82828.5	7.25			I	35696.8	3.12
	II	97527.8	8.53			II	56324.8	4.93			II	22981	2.01
	III	25453.5	2.23			III	38310.2	3.35			III	22063.2	1.93
	IV	20862.5	1.83			IV	25651.2	2.24			IV	17178.8	1.5
	V	17034.5	1.49			V	24820.5	2.17			V	11835.2	1.04
	VI	12234	1.07			VI	24210	2.12			VI	11624.5	1.02
	VII	9140	0.8			VII	17805	1.56			VII	10003	0.88
	VIII	8166.5	0.71			VIII	16823.5	1.47			VIII	8985.5	0.79
	IX	4331.75	0.38			IX	15935.5	1.39			IX	7246.75	0.63
	X	1544.25	0.14			X	13744.2	1.2			X	6559.25	0.57
	XI	409.75	0.04			XI	9765	0.85			XI	6235.75	0.55
	XII	368.25	0.03			XII	9248.25	0.81			XII	6088.25	0.53
	LMI class 4 (arable areas)					LMI class 5 (arable areas)
	Process combinations *	Area (km2) *	Area (%) *			Process combinations *	Area (km2) *	Area (%) *			* according to Supplementary Figure 4 and its explanatory notes
	I	11060	0.97			I	1860.25	0.16
	II	10756	0.94			II	1561.75	0.14
	III	6549.5	0.57			III	1296	0.11
	IV	5575.25	0.49			IV	960.25	0.08
	V	3780	0.33			V	939.5	0.08
	VI	3027.75	0.26			VI	884	0.08
	VII	2697.5	0.24			VII	838.25	0.07
	VIII	2676.25	0.23			VIII	781.5	0.07
	IX	2418.5	0.21			IX	503.25	0.04
	X	2291.75	0.2			X	440	0.04
	XI	2024.75	0.18			XI	396.75	0.03
	XII	1725.5	0.15			XII	372	0.03
